# Supplementary material for: High‐Dimensional Variable Selection With Competing Events Using Cooperative Penalized Regression
Source: Biom J. 2025 Feb 18;67(1):e70036. doi: 10.1002/bimj.70036 (PMC11865700; doi:10.1002/bimj.70036)
Supplement: Supplementary file 1 — Supporting Information [file BIMJ-67-e70036-s001.zip]

Archive with 59 entries (46 files):
- cooper_supplement_v3/
- cooper_supplement_v3/registries/
- cooper_supplement_v3/registries/.gitignore
- cooper_supplement_v3/1-proof-of-concept/
- cooper_supplement_v3/1-proof-of-concept/1-problems.R
- cooper_supplement_v3/1-proof-of-concept/1-algorithms.R
- cooper_supplement_v3/1-proof-of-concept/1-run-batchtools.R
- cooper_supplement_v3/.Rprofile
- cooper_supplement_v3/.renvignore
- cooper_supplement_v3/R/
- cooper_supplement_v3/R/simulation-pexp.R
- cooper_supplement_v3/R/tables.R
- cooper_supplement_v3/R/utils-varsel.R
- cooper_supplement_v3/R/csc-perf-eval.R
- cooper_supplement_v3/R/model-fitting.R
- cooper_supplement_v3/3-figure-6-bladder-performance.R
- cooper_supplement_v3/README.md
- cooper_supplement_v3/results/
- cooper_supplement_v3/results/tables/
- cooper_supplement_v3/results/tables/tab-tpr-median.tex
- cooper_supplement_v3/results/tables/tab-fpr-median.tex
- cooper_supplement_v3/results/tables/tab-ppv-median.tex
- cooper_supplement_v3/results/1-results-poc.rds
- cooper_supplement_v3/results/2-results-varsel.rds
- cooper_supplement_v3/results/2-results-varsel-csc.rds
- cooper_supplement_v3/results/2-results-varsel-csc-perf.rds
- cooper_supplement_v3/results/2-results-varsel-csc-varsel.rds
- cooper_supplement_v3/results/figures/
- cooper_supplement_v3/results/figures/2-fpr-equallambda.pdf
- cooper_supplement_v3/results/figures/1-poc-boxplot-errors.pdf
- cooper_supplement_v3/results/figures/2-performance-scores.pdf
- cooper_supplement_v3/results/figures/2-ppv-equallambda.pdf
- cooper_supplement_v3/results/figures/3-bladder-performance.pdf
- cooper_supplement_v3/results/figures/2-f1-equallambda.pdf
- cooper_supplement_v3/results/1-results-long-poc.rds
- cooper_supplement_v3/3-example-bladder/
- cooper_supplement_v3/3-example-bladder/3-example-bladder-varsel.R
- cooper_supplement_v3/3-example-bladder/3-example-bladder-pred.R
- cooper_supplement_v3/.gitignore
- cooper_supplement_v3/1-figure-1-proof-of-concept-bias.R
- cooper_supplement_v3/2-figure-5-high-dim-sim-performance.R
- cooper_supplement_v3/2-figure-2-3-4-high-dim-sim-variable-selection.R
- cooper_supplement_v3/data-raw/
- cooper_supplement_v3/data-raw/.gitignore
- cooper_supplement_v3/data-raw/preprocess-bladder-data.R
- cooper_supplement_v3/2-tables-1-2-3-high-dim-sim-variable-selection.R
- cooper_supplement_v3/2-variable-selection-sim/
- cooper_supplement_v3/2-variable-selection-sim/2-run-batchtools.R
- cooper_supplement_v3/2-variable-selection-sim/2-algorithms.R
- cooper_supplement_v3/2-variable-selection-sim/2-problems.R
- cooper_supplement_v3/renv.lock
- cooper_supplement_v3/renv/
- cooper_supplement_v3/renv/activate.R
- cooper_supplement_v3/renv/staging/
- cooper_supplement_v3/renv/settings.json
- cooper_supplement_v3/renv/.gitignore
- cooper_supplement_v3/data/
- cooper_supplement_v3/run-all.R
- cooper_supplement_v3/batchtools.conf.R
