# Supplementary material for: High‐Dimensional Variable Selection With Competing Events Using Cooperative Penalized Regression
Source: Biom J. 2025 Feb 18;67(1):e70036. doi: 10.1002/bimj.70036 (PMC11865700; doi:10.1002/bimj.70036)
Supplement: Supplementary file 1 — Supporting Information [file BIMJ-67-e70036-s001.zip › cooper_supplement_v3/1-proof-of-concept/1-problems.R]

# Simulation settings -----------------------------------------------------

# A: x1 has the same (large) effect in both causes, both causes have equal prevalence
# Censoring about as likely as event 1 or 2
sim_a <- function(data, job, n = 1000) {
  xdat <- sim_wrapper_cr(
    formula =
      ~ -2 + 2*dgamma(t, 8, 2) + 1 * x1 |
        -2 + 2*dgamma(t, 8, 2) + 1 * x1,
    n = n
  )

  list(
    data = xdat,
    effects = tibble::tribble(
      ~variable, ~truth, ~cause,
      "x1", 1, 1,
      "x1", 1, 2
    )
  )
}

# B: x1 has effect on cause 1, x2 effect on cause 2, causes have same prevalence
# Censoring about as likely as event 1 or 2
sim_b <- function(data, job, n = 1000) {
  xdat <- sim_wrapper_cr(
    formula =
      ~ -2 + 2*dgamma(t, 8, 2) + 1 * x1 |
        -2 + 2*dgamma(t, 8, 2) + 1 * x2,
    n = n
  )

  list(
    data = xdat,
    effects = tibble::tribble(
      ~variable, ~truth, ~cause,
      "x1", 1, 1,
      "x1", 0, 2,
      "x2", 0, 1,
      "x2", 1, 2,
    )
  )
}

# C: x1 has effect on cause 1 and cause 2, smaller effect on cause 2, cause 2 less prevalent
# Censoring about less likely than cause 1, cause 2 less likely than both
sim_c <- function(data, job, n = 1000) {
  xdat <- sim_wrapper_cr(
    formula =
      ~ -2 + 2*dgamma(t, 8, 2) + 1 * x1 |
        -4 + 2*dgamma(t, 8, 2) + 0.25 * x1,
    n = n
  )

  list(
    data = xdat,
    effects = tibble::tribble(
      ~variable, ~truth, ~cause,
      "x1", 1, 1,
      "x1", 0.25, 2
    )
  )
}

# D: Various effects but identical in both causes, cause 2 less likely
# Censoring less likely than cause 1, cause 2 less likely than both
sim_d <- function(data, job, n = 1000) {
  xdat <- sim_wrapper_cr(
    formula =
      ~ -2 + 2*dgamma(t, 8, 2) + 1 * x1 + 0.75 * x2 - 0.5 * x3 |
        -4 + 2*dgamma(t, 8, 2) + 1 * x1 + 0.75 * x2 - 0.5 * x3,
    n = n
  )

  list(
    data = xdat,
    effects = tibble::tribble(
      ~variable, ~truth, ~cause,
      "x1", 1, 1,
      "x1", 1, 2,
      "x2", 0.75, 1,
      "x2", 0.75, 2,
      "x3", -0.5, 1,
      "x3", -0.5, 1,
    )
  )
}
