# Supplementary material for: High‐Dimensional Variable Selection With Competing Events Using Cooperative Penalized Regression
Source: Biom J. 2025 Feb 18;67(1):e70036. doi: 10.1002/bimj.70036 (PMC11865700; doi:10.1002/bimj.70036)
Supplement: Supplementary file 1 — Supporting Information [file BIMJ-67-e70036-s001.zip › cooper_supplement_v3/results/tables/tab-tpr-median.tex]

\begin{table}
\centering
\caption{Median (IQR) of TPR scores (\%) across different covariate blocks for causes 1 and 2.\label{tab:tpr-median}}
\centering
\begin{tabular}[t]{lllll}
\toprule
Block & CooPeR & Coxnet & CoxBoost & RSF\\
\midrule
\addlinespace[0.3em]
\multicolumn{5}{l}{\textbf{Cause 1}}\\
\hspace{1em}B1 (Mutual) & \textbf{100 (0)} & \textbf{100 (0)} & \textbf{100 (0)} & 75 (25)\\
\hspace{1em}B2 (Reversed) & \textbf{100 (0)} & \textbf{100 (0)} & \textbf{100 (0)} & 25 (25)\\
\hspace{1em}B3 (Disjoint 1) & \textbf{100 (0)} & \textbf{100 (0)} & \textbf{100 (0)} & 0 (0)\\
\addlinespace[0.3em]
\multicolumn{5}{l}{\textbf{Cause 2}}\\
\hspace{1em}B1 (Mutual) & \textbf{100 (0)} & \textbf{100 (0)} & \textbf{100 (0)} & 75 (50)\\
\hspace{1em}B2 (Reversed) & \textbf{100 (0)} & \textbf{100 (0)} & \textbf{100 (0)} & 0 (0)\\
\hspace{1em}B3 (Disjoint 2) & \textbf{100 (25)} & \textbf{100 (25)} & \textbf{100 (25)} & 0 (0)\\
\bottomrule
\multicolumn{5}{l}{\rule{0pt}{1em}\textit{Bold:}}\\
\multicolumn{5}{l}{\rule{0pt}{1em}Method with best scores within each cause/block}\\
\end{tabular}
\end{table}
