# Supplementary material for: High‐Dimensional Variable Selection With Competing Events Using Cooperative Penalized Regression
Source: Biom J. 2025 Feb 18;67(1):e70036. doi: 10.1002/bimj.70036 (PMC11865700; doi:10.1002/bimj.70036)
Supplement: Supplementary file 1 — Supporting Information [file BIMJ-67-e70036-s001.zip › cooper_supplement_v3/results/tables/tab-fpr-median.tex]

\begin{table}
\centering
\caption{Median (IQR) of FPR scores (\%) across different covariate blocks for causes 1 and 2.\label{tab:fpr-median}}
\centering
\begin{tabular}[t]{lllll}
\toprule
Block & CooPeR & Coxnet & CoxBoost & RSF\\
\midrule
\addlinespace[0.3em]
\multicolumn{5}{l}{\textbf{Cause 1}}\\
\hspace{1em}B1 (Mutual) & 0 (0) & 4.88 (2.03) & 3.66 (2.03) & \textbf{17.89 (8.94)}\\
\hspace{1em}B2 (Reversed) & 0 (0) & \textbf{4.88 (2.44)} & 3.66 (1.63) & 2.85 (3.15)\\
\hspace{1em}B3 (Disjoint 1) & 0.81 (0.81) & \textbf{1.01 (0.81)} & \textbf{1.01 (0.81)} & 0 (0.2)\\
\hspace{1em}B3 (Disjoint 2) & 1.6 (0.8) & \textbf{1.8 (0.8)} & \textbf{1.8 (0.8)} & 0 (0.2)\\
\hspace{1em}B4 (Cor. Noise) & 0 (0.2) & \textbf{0.2 (0.4)} & \textbf{0.2 (0.4)} & 0 \vphantom{1} (0.2)\\
\hspace{1em}Noise & 0.31 (0.4) & 0.71 (0.37) & \textbf{0.74 (0.37)} & 0.06 (0.11)\\
\addlinespace[0.3em]
\multicolumn{5}{l}{\textbf{Cause 2}}\\
\hspace{1em}B1 (Mutual) & 0 (0) & 4.88 (2.44) & 4.07 (2.03) & \textbf{19.51 (10.16)}\\
\hspace{1em}B2 (Reversed) & 0 (0) & \textbf{2.85 (2.03)} & \textbf{2.85 (1.63)} & 0 (0.41)\\
\hspace{1em}B3 (Disjoint 1) & \textbf{1.6 (0.8)} & \textbf{1.6 (0.8)} & \textbf{1.6 (0.8)} & 0 (0.2)\\
\hspace{1em}B3 (Disjoint 2) & 0.81 (0.6) & 0.81 (0.6) & \textbf{1.01 (0.6)} & 0 (0.2)\\
\hspace{1em}B4 (Cor. Noise) & 0 (0.2) & \textbf{0.2 (0.4)} & \textbf{0.2 (0.4)} & 0 (0.2)\\
\hspace{1em}Noise & 0.31 (0.37) & 0.66 (0.4) & \textbf{0.71 (0.29)} & 0.06 (0.11)\\
\bottomrule
\multicolumn{5}{l}{\rule{0pt}{1em}\textit{Bold:}}\\
\multicolumn{5}{l}{\rule{0pt}{1em}Method with best scores within each cause/block}\\
\end{tabular}
\end{table}
