# Supplementary material for: High‐Dimensional Variable Selection With Competing Events Using Cooperative Penalized Regression
Source: Biom J. 2025 Feb 18;67(1):e70036. doi: 10.1002/bimj.70036 (PMC11865700; doi:10.1002/bimj.70036)
Supplement: Supplementary file 1 — Supporting Information [file BIMJ-67-e70036-s001.zip › cooper_supplement_v3/2-variable-selection-sim/2-run-batchtools.R]

source(here::here("2-variable-selection-sim/2-problems.R"))
source(here::here("2-variable-selection-sim/2-algorithms.R"))
if (!dir.exists(here::here("results"))) dir.create(here::here("results"))
invisible(lapply(list.files(here::here("R"), pattern = "*.R", full.names = TRUE), source, echo = FALSE))

library(batchtools)
library(randomForestSRC)
library(CoxBoost)
library(data.table)

# Settings ----------------------------------------------------------------
config <- list(
  global_seed = 563,
  sim_seed = 569,
  sim_cache = FALSE,
  repls = 1000
)

set.seed(config$global_seed)

# Registry ----------------------------------------------------------------
if (!file.exists(here::here("registries"))) dir.create(here::here("registries"))
reg_name <- "varsel-sim-pred-csc"
reg_dir <- here::here("registries", reg_name)

unlink(reg_dir, recursive = TRUE)
reg <- makeExperimentRegistry(
  file.dir = reg_dir,
  packages = c("cooper", "randomForestSRC", "CoxBoost", "survival", "riskRegression"),
  seed = config$global.seed,
  source = c(
    here::here("2-variable-selection-sim/2-algorithms.R"),
    here::here("2-variable-selection-sim/2-problems.R"),
    list.files(here::here("R"), pattern = "*.R", full.names = TRUE)
  )
)


# Problems -----------------------------------------------------------
addProblem(name = "sim_surv_binder", fun = sim_surv_binder, seed = config$sim_seed, cache = config$sim_cache)

# Algorithms -----------------------------------------------------------
addAlgorithm(name = "cooper", fun = cooper_varsel_wrapper)
addAlgorithm(name = "rfsrc", fun = rfsrc_varselect_wrapper)
addAlgorithm(name = "coxboost", fun = coxboost_varselect_wrapper)

# Experiments -----------------------------------------------------------
prob_design <- list(
  sim_surv_binder = expand.grid(
    n_train = 400,
    n_test = 400,
    p = 5000,
    ce = c(0.5),
    # cause 1 either slightly higher prevalence or noticeably lower
    lambda1 = c(0.1, 0.01),
    lambda2 = c(0.1),
    lambda_c = 0.1
  )
)

algo_design <- list(
  cooper = expand.grid(
    mt_max_iter = 3,
    alpha = c(1),
    t = c(100),
    thresh = c(1e-7)
  ),
  rfsrc = expand.grid(
    importance = "random",
    cutoff_method = "vita",
    splitrule = "logrank"
  ),
  coxboost = expand.grid(
    cmprsk = "csh"
  )
)


addExperiments(prob_design, algo_design, repls = config$repls)
summarizeExperiments()
jobtbl <- unwrap(getJobPars(), c("algo.pars", "prob.pars"))
jobtbl[, chunk := chunk(job.id, chunk.size = 100, shuffle = TRUE)]

# Test jobs -----------------------------------------------------------
if (FALSE) testJob(id = 273)  # random cooper
if (FALSE) testJob(id = 785)  # random rfsrc
if (FALSE) testJob(id = 1171) # random coxboost

# Submit -----------------------------------------------------------

if (Sys.info()[["nodename"]] %in% c("blog1", "blog2")) {
  submitJobs(
    jobtbl,
    resources = list(
      partition = "teton-knl",
      memory = 4096,
      comment = "cooper-varsel",
      walltime = 3600 * 24 * 2
    )
  )

} else {
  # Otherwise, run a subset of jobs locally, 5 randomly sampled per simulation setting and algorithm
  sample_ids = jobtbl[, .SD[sample(nrow(.SD), 5)], by = c("problem", "algorithm")]

  message("Submitting subset of jobs only!")
  submitJobs(sample_ids)

  # Wait for jobs to complete before proceeding
  waitForJobs()
}

# Checking for errors
if (nrow(findErrors()) > 0) {
  warning("Errors found!")
  getErrorMessages()
} else {
  message("No errors found!")
}

# Getting results
res <- reduceResultsDataTable()
pars <- unwrap(getJobPars())

jobs_done <- 100 * nrow(res)/nrow(getJobTable())
jobs_err <- 100 * nrow(findErrors())/nrow(getJobTable())

if (jobs_err == 1) {
  stop("All jobs failed!")
}

# Separately for variable selection and prediction performance scores
res_varsel <- rbindlist(lapply(res$job.id, \(id) {
  varsel_dt = as.data.table(res[job.id == id, result][[1]][["varsel"]])
  varsel_dt[, job.id := id]
  varsel_dt
}))

res_perf <- rbindlist(lapply(res$job.id, \(id) {
  perf_dt = as.data.table(res[job.id == id, result][[1]][["scores"]])
  perf_dt[, job.id := id]
  perf_dt
}))

res_varsel <- ljoin(res_varsel, pars)
res_perf <- ljoin(res_perf, pars)

# Further post-processing of the variable selection results
res_varsel[, thresh := format(thresh, scientific = TRUE)]
res_varsel[, block := factor(block, levels = sort(unique(block)))]

res_varsel[, lambda_setting := fcase(
  lambda1 == lambda2, "equal",
  lambda1 < lambda2,  "c1 less"
)]

res_varsel[total_pos == 0, tp := NA]
res_varsel[total_pos == 0, fn := NA]
res_varsel[, tpr := tp/total_pos]
res_varsel[, fpr := fp/total_neg]
res_varsel[, ppv := tp/(tp + fp)]
res_varsel[, npv := tn/(tn + fn)]
res_varsel[, fdr := 1 - ppv]
res_varsel[, f1 := (2 * ppv * tpr) / (ppv + tpr)]
res_varsel[, acc := (tp+tn)/total]


saveRDS(res_perf, here::here("results", "2-results-varsel-csc-perf.rds"))
saveRDS(res_varsel, here::here("results", "2-results-varsel-csc-varsel.rds"))
