# Supplementary material for: High‐Dimensional Variable Selection With Competing Events Using Cooperative Penalized Regression
Source: Biom J. 2025 Feb 18;67(1):e70036. doi: 10.1002/bimj.70036 (PMC11865700; doi:10.1002/bimj.70036)
Supplement: Supplementary file 1 — Supporting Information [file BIMJ-67-e70036-s001.zip › cooper_supplement_v3/renv.lock]

{
  "R": {
    "Version": "4.4.1",
    "Repositories": [
      {
        "Name": "P3M",
        "URL": "https://packagemanager.posit.co/cran/latest"
      },
      {
        "Name": "CRAN",
        "URL": "https://cloud.r-project.org"
      }
    ]
  },
  "Packages": {
    "CoxBoost": {
      "Package": "CoxBoost",
      "Version": "1.5",
      "Source": "GitHub",
      "RemoteType": "github",
      "RemoteHost": "api.github.com",
      "RemoteUsername": "binderh",
      "RemoteRepo": "CoxBoost",
      "RemoteRef": "master",
      "RemoteSha": "1dc47d7051f660b28520670b34d031143f9eadfd",
      "Requirements": [
        "Matrix",
        "R",
        "grDevices",
        "graphics",
        "prodlim",
        "stats",
        "survival"
      ],
      "Hash": "246646093cea30e34891e988bd5c779e"
    },
    "DiagrammeR": {
      "Package": "DiagrammeR",
      "Version": "1.0.11",
      "Source": "Repository",
      "Repository": "CRAN",
      "Requirements": [
        "R",
        "RColorBrewer",
        "cli",
        "dplyr",
        "glue",
        "htmltools",
        "htmlwidgets",
        "igraph",
        "magrittr",
        "purrr",
        "readr",
        "rlang",
        "rstudioapi",
        "scales",
        "stringr",
        "tibble",
        "tidyr",
        "viridisLite",
        "visNetwork"
      ],
      "Hash": "584c1e1cbb6f9b6c3b0f4ef0ad960966"
    },
    "Formula": {
      "Package": "Formula",
      "Version": "1.2-5",
      "Source": "Repository",
      "Repository": "CRAN",
      "Requirements": [
        "R",
        "stats"
      ],
      "Hash": "7a29697b75e027767a53fde6c903eca7"
    },
    "Hmisc": {
      "Package": "Hmisc",
      "Version": "5.1-3",
      "Source": "Repository",
      "Repository": "CRAN",
      "Requirements": [
        "Formula",
        "R",
        "base64enc",
        "cluster",
        "colorspace",
        "data.table",
        "foreign",
        "ggplot2",
        "grid",
        "gridExtra",
        "gtable",
        "htmlTable",
        "htmltools",
        "knitr",
        "methods",
        "nnet",
        "rmarkdown",
        "rpart",
        "viridis"
      ],
      "Hash": "9a446aea30bff7e8ee20f4c0973e8851"
    },
    "KernSmooth": {
      "Package": "KernSmooth",
      "Version": "2.23-22",
      "Source": "Repository",
      "Repository": "CRAN",
      "Requirements": [
        "R",
        "stats"
      ],
      "Hash": "2fecebc3047322fa5930f74fae5de70f"
    },
    "MASS": {
      "Package": "MASS",
      "Version": "7.3-60.0.1",
      "Source": "Repository",
      "Repository": "CRAN",
      "Requirements": [
        "R",
        "grDevices",
        "graphics",
        "methods",
        "stats",
        "utils"
      ],
      "Hash": "b765b28387acc8ec9e9c1530713cb19c"
    },
    "Matrix": {
      "Package": "Matrix",
      "Version": "1.6-1.1",
      "Source": "Repository",
      "Repository": "CRAN",
      "Requirements": [
        "R",
        "grDevices",
        "graphics",
        "grid",
        "lattice",
        "methods",
        "stats",
        "utils"
      ],
      "Hash": "1a00d4828f33a9d690806e98bd17150c"
    },
    "MatrixModels": {
      "Package": "MatrixModels",
      "Version": "0.5-3",
      "Source": "Repository",
      "Repository": "CRAN",
      "Requirements": [
        "Matrix",
        "R",
        "methods",
        "stats"
      ],
      "Hash": "0776bf7526869e0286b0463cb72fb211"
    },
    "Publish": {
      "Package": "Publish",
      "Version": "2023.01.17",
      "Source": "Repository",
      "Repository": "CRAN",
      "Requirements": [
        "data.table",
        "lava",
        "multcomp",
        "prodlim",
        "survival"
      ],
      "Hash": "2f0c7247e7d173efe2b022f8053c8de6"
    },
    "R6": {
      "Package": "R6",
      "Version": "2.5.1",
      "Source": "Repository",
      "Repository": "CRAN",
      "Requirements": [
        "R"
      ],
      "Hash": "470851b6d5d0ac559e9d01bb352b4021"
    },
    "RColorBrewer": {
      "Package": "RColorBrewer",
      "Version": "1.1-3",
      "Source": "Repository",
      "Repository": "CRAN",
      "Requirements": [
        "R"
      ],
      "Hash": "45f0398006e83a5b10b72a90663d8d8c"
    },
    "Rcpp": {
      "Package": "Rcpp",
      "Version": "1.0.12",
      "Source": "Repository",
      "Repository": "CRAN",
      "Requirements": [
        "methods",
        "utils"
      ],
      "Hash": "5ea2700d21e038ace58269ecdbeb9ec0"
    },
    "RcppArmadillo": {
      "Package": "RcppArmadillo",
      "Version": "0.12.8.4.0",
      "Source": "Repository",
      "Repository": "CRAN",
      "Requirements": [
        "R",
        "Rcpp",
        "methods",
        "stats",
        "utils"
      ],
      "Hash": "a535dd90aa8ec9a2e63a8f79b4a1bf43"
    },
    "RcppEigen": {
      "Package": "RcppEigen",
      "Version": "0.3.4.0.0",
      "Source": "Repository",
      "Repository": "CRAN",
      "Requirements": [
        "R",
        "Rcpp",
        "stats",
        "utils"
      ],
      "Hash": "df49e3306f232ec28f1604e36a202847"
    },
    "SQUAREM": {
      "Package": "SQUAREM",
      "Version": "2021.1",
      "Source": "Repository",
      "Repository": "CRAN",
      "Requirements": [
        "R"
      ],
      "Hash": "0cf10dab0d023d5b46a5a14387556891"
    },
    "SparseM": {
      "Package": "SparseM",
      "Version": "1.83",
      "Source": "Repository",
      "Repository": "CRAN",
      "Requirements": [
        "R",
        "graphics",
        "methods",
        "stats",
        "utils"
      ],
      "Hash": "f2b9f6a10ac6bc136be10c508ee890f9"
    },
    "TH.data": {
      "Package": "TH.data",
      "Version": "1.1-2",
      "Source": "Repository",
      "Repository": "CRAN",
      "Requirements": [
        "MASS",
        "R",
        "survival"
      ],
      "Hash": "5b250ad4c5863ee4a68e280fcb0a3600"
    },
    "backports": {
      "Package": "backports",
      "Version": "1.5.0",
      "Source": "Repository",
      "Repository": "CRAN",
      "Requirements": [
        "R"
      ],
      "Hash": "e1e1b9d75c37401117b636b7ae50827a"
    },
    "base64enc": {
      "Package": "base64enc",
      "Version": "0.1-3",
      "Source": "Repository",
      "Repository": "CRAN",
      "Requirements": [
        "R"
      ],
      "Hash": "543776ae6848fde2f48ff3816d0628bc"
    },
    "base64url": {
      "Package": "base64url",
      "Version": "1.4",
      "Source": "Repository",
      "Repository": "CRAN",
      "Requirements": [
        "backports"
      ],
      "Hash": "0c54cf3a08cc0e550fbd64ad33166143"
    },
    "batchtools": {
      "Package": "batchtools",
      "Version": "0.9.17",
      "Source": "Repository",
      "Repository": "CRAN",
      "Requirements": [
        "R",
        "R6",
        "backports",
        "base64url",
        "brew",
        "checkmate",
        "data.table",
        "digest",
        "fs",
        "parallel",
        "progress",
        "rappdirs",
        "stats",
        "stringi",
        "utils",
        "withr"
      ],
      "Hash": "c21ca34590a8dd80fccec5bf1b2d26d7"
    },
    "bit": {
      "Package": "bit",
      "Version": "4.0.5",
      "Source": "Repository",
      "Repository": "CRAN",
      "Requirements": [
        "R"
      ],
      "Hash": "d242abec29412ce988848d0294b208fd"
    },
    "bit64": {
      "Package": "bit64",
      "Version": "4.0.5",
      "Source": "Repository",
      "Repository": "CRAN",
      "Requirements": [
        "R",
        "bit",
        "methods",
        "stats",
        "utils"
      ],
      "Hash": "9fe98599ca456d6552421db0d6772d8f"
    },
    "brew": {
      "Package": "brew",
      "Version": "1.0-10",
      "Source": "Repository",
      "Repository": "CRAN",
      "Hash": "8f4a384e19dccd8c65356dc096847b76"
    },
    "bslib": {
      "Package": "bslib",
      "Version": "0.7.0",
      "Source": "Repository",
      "Repository": "CRAN",
      "Requirements": [
        "R",
        "base64enc",
        "cachem",
        "fastmap",
        "grDevices",
        "htmltools",
        "jquerylib",
        "jsonlite",
        "lifecycle",
        "memoise",
        "mime",
        "rlang",
        "sass"
      ],
      "Hash": "8644cc53f43828f19133548195d7e59e"
    },
    "cachem": {
      "Package": "cachem",
      "Version": "1.1.0",
      "Source": "Repository",
      "Repository": "CRAN",
      "Requirements": [
        "fastmap",
        "rlang"
      ],
      "Hash": "cd9a672193789068eb5a2aad65a0dedf"
    },
    "cellranger": {
      "Package": "cellranger",
      "Version": "1.1.0",
      "Source": "Repository",
      "Repository": "CRAN",
      "Requirements": [
        "R",
        "rematch",
        "tibble"
      ],
      "Hash": "f61dbaec772ccd2e17705c1e872e9e7c"
    },
    "checkmate": {
      "Package": "checkmate",
      "Version": "2.3.1",
      "Source": "Repository",
      "Repository": "CRAN",
      "Requirements": [
        "R",
        "backports",
        "utils"
      ],
      "Hash": "c01cab1cb0f9125211a6fc99d540e315"
    },
    "cli": {
      "Package": "cli",
      "Version": "3.6.2",
      "Source": "Repository",
      "Repository": "CRAN",
      "Requirements": [
        "R",
        "utils"
      ],
      "Hash": "1216ac65ac55ec0058a6f75d7ca0fd52"
    },
    "clipr": {
      "Package": "clipr",
      "Version": "0.8.0",
      "Source": "Repository",
      "Repository": "CRAN",
      "Requirements": [
        "utils"
      ],
      "Hash": "3f038e5ac7f41d4ac41ce658c85e3042"
    },
    "cluster": {
      "Package": "cluster",
      "Version": "2.1.6",
      "Source": "Repository",
      "Repository": "CRAN",
      "Requirements": [
        "R",
        "grDevices",
        "graphics",
        "stats",
        "utils"
      ],
      "Hash": "0aaa05204035dc43ea0004b9c76611dd"
    },
    "cmprsk": {
      "Package": "cmprsk",
      "Version": "2.2-12",
      "Source": "Repository",
      "Repository": "CRAN",
      "Requirements": [
        "R",
        "survival"
      ],
      "Hash": "c733af3a77ab8bde9b6a632197342cb9"
    },
    "codetools": {
      "Package": "codetools",
      "Version": "0.2-19",
      "Source": "Repository",
      "Repository": "CRAN",
      "Requirements": [
        "R"
      ],
      "Hash": "c089a619a7fae175d149d89164f8c7d8"
    },
    "colorspace": {
      "Package": "colorspace",
      "Version": "2.1-0",
      "Source": "Repository",
      "Repository": "CRAN",
      "Requirements": [
        "R",
        "grDevices",
        "graphics",
        "methods",
        "stats"
      ],
      "Hash": "f20c47fd52fae58b4e377c37bb8c335b"
    },
    "cooper": {
      "Package": "cooper",
      "Version": "0.1.0.9011",
      "Source": "GitHub",
      "RemoteType": "github",
      "RemoteHost": "api.github.com",
      "RemoteUsername": "jemus42",
      "RemoteRepo": "cooper",
      "RemoteRef": "main",
      "RemoteSha": "7cdb69213b884357acef30741f20c4df9282fb98",
      "Requirements": [
        "Matrix",
        "checkmate",
        "data.table",
        "glmnet",
        "stats",
        "survival"
      ],
      "Hash": "31cf9152206d470fdad321a5963e981b"
    },
    "cpp11": {
      "Package": "cpp11",
      "Version": "0.4.7",
      "Source": "Repository",
      "Repository": "CRAN",
      "Requirements": [
        "R"
      ],
      "Hash": "5a295d7d963cc5035284dcdbaf334f4e"
    },
    "crayon": {
      "Package": "crayon",
      "Version": "1.5.2",
      "Source": "Repository",
      "Repository": "CRAN",
      "Requirements": [
        "grDevices",
        "methods",
        "utils"
      ],
      "Hash": "e8a1e41acf02548751f45c718d55aa6a"
    },
    "data.table": {
      "Package": "data.table",
      "Version": "1.15.4",
      "Source": "Repository",
      "Repository": "CRAN",
      "Requirements": [
        "R",
        "methods"
      ],
      "Hash": "8ee9ac56ef633d0c7cab8b2ca87d683e"
    },
    "data.tree": {
      "Package": "data.tree",
      "Version": "1.1.0",
      "Source": "Repository",
      "Repository": "CRAN",
      "Requirements": [
        "R",
        "R6",
        "methods",
        "stringi"
      ],
      "Hash": "d7602f0f55e0335b83f2353337848d6f"
    },
    "diagram": {
      "Package": "diagram",
      "Version": "1.6.5",
      "Source": "Repository",
      "Repository": "CRAN",
      "Requirements": [
        "R",
        "graphics",
        "shape",
        "stats"
      ],
      "Hash": "c7f527c59edc72c4bce63519b8d38752"
    },
    "digest": {
      "Package": "digest",
      "Version": "0.6.35",
      "Source": "Repository",
      "Repository": "CRAN",
      "Requirements": [
        "R",
        "utils"
      ],
      "Hash": "698ece7ba5a4fa4559e3d537e7ec3d31"
    },
    "doParallel": {
      "Package": "doParallel",
      "Version": "1.0.17",
      "Source": "Repository",
      "Repository": "CRAN",
      "Requirements": [
        "R",
        "foreach",
        "iterators",
        "parallel",
        "utils"
      ],
      "Hash": "451e5edf411987991ab6a5410c45011f"
    },
    "dplyr": {
      "Package": "dplyr",
      "Version": "1.1.4",
      "Source": "Repository",
      "Repository": "CRAN",
      "Requirements": [
        "R",
        "R6",
        "cli",
        "generics",
        "glue",
        "lifecycle",
        "magrittr",
        "methods",
        "pillar",
        "rlang",
        "tibble",
        "tidyselect",
        "utils",
        "vctrs"
      ],
      "Hash": "fedd9d00c2944ff00a0e2696ccf048ec"
    },
    "evaluate": {
      "Package": "evaluate",
      "Version": "0.24.0",
      "Source": "Repository",
      "Repository": "CRAN",
      "Requirements": [
        "R",
        "methods"
      ],
      "Hash": "a1066cbc05caee9a4bf6d90f194ff4da"
    },
    "fansi": {
      "Package": "fansi",
      "Version": "1.0.6",
      "Source": "Repository",
      "Repository": "CRAN",
      "Requirements": [
        "R",
        "grDevices",
        "utils"
      ],
      "Hash": "962174cf2aeb5b9eea581522286a911f"
    },
    "farver": {
      "Package": "farver",
      "Version": "2.1.2",
      "Source": "Repository",
      "Repository": "CRAN",
      "Hash": "680887028577f3fa2a81e410ed0d6e42"
    },
    "fastmap": {
      "Package": "fastmap",
      "Version": "1.2.0",
      "Source": "Repository",
      "Repository": "CRAN",
      "Hash": "aa5e1cd11c2d15497494c5292d7ffcc8"
    },
    "fontawesome": {
      "Package": "fontawesome",
      "Version": "0.5.2",
      "Source": "Repository",
      "Repository": "CRAN",
      "Requirements": [
        "R",
        "htmltools",
        "rlang"
      ],
      "Hash": "c2efdd5f0bcd1ea861c2d4e2a883a67d"
    },
    "foreach": {
      "Package": "foreach",
      "Version": "1.5.2",
      "Source": "Repository",
      "Repository": "CRAN",
      "Requirements": [
        "R",
        "codetools",
        "iterators",
        "utils"
      ],
      "Hash": "618609b42c9406731ead03adf5379850"
    },
    "foreign": {
      "Package": "foreign",
      "Version": "0.8-85",
      "Source": "Repository",
      "Repository": "CRAN",
      "Requirements": [
        "R",
        "methods",
        "stats",
        "utils"
      ],
      "Hash": "26a24dde1722321b78f10d3bf42538d6"
    },
    "fs": {
      "Package": "fs",
      "Version": "1.6.4",
      "Source": "Repository",
      "Repository": "CRAN",
      "Requirements": [
        "R",
        "methods"
      ],
      "Hash": "15aeb8c27f5ea5161f9f6a641fafd93a"
    },
    "future": {
      "Package": "future",
      "Version": "1.33.2",
      "Source": "Repository",
      "Repository": "CRAN",
      "Requirements": [
        "digest",
        "globals",
        "listenv",
        "parallel",
        "parallelly",
        "utils"
      ],
      "Hash": "fd7b1d69d16d0d114e4fa82db68f184c"
    },
    "future.apply": {
      "Package": "future.apply",
      "Version": "1.11.2",
      "Source": "Repository",
      "Repository": "CRAN",
      "Requirements": [
        "R",
        "future",
        "globals",
        "parallel",
        "utils"
      ],
      "Hash": "afe1507511629f44572e6c53b9baeb7c"
    },
    "generics": {
      "Package": "generics",
      "Version": "0.1.3",
      "Source": "Repository",
      "Repository": "CRAN",
      "Requirements": [
        "R",
        "methods"
      ],
      "Hash": "15e9634c0fcd294799e9b2e929ed1b86"
    },
    "ggplot2": {
      "Package": "ggplot2",
      "Version": "3.5.1",
      "Source": "Repository",
      "Repository": "CRAN",
      "Requirements": [
        "MASS",
        "R",
        "cli",
        "glue",
        "grDevices",
        "grid",
        "gtable",
        "isoband",
        "lifecycle",
        "mgcv",
        "rlang",
        "scales",
        "stats",
        "tibble",
        "vctrs",
        "withr"
      ],
      "Hash": "44c6a2f8202d5b7e878ea274b1092426"
    },
    "glmnet": {
      "Package": "glmnet",
      "Version": "4.1-8",
      "Source": "Repository",
      "Repository": "CRAN",
      "Requirements": [
        "Matrix",
        "R",
        "Rcpp",
        "RcppEigen",
        "foreach",
        "methods",
        "shape",
        "survival",
        "utils"
      ],
      "Hash": "eb6fc70e561aae41d5911a6726188f71"
    },
    "globals": {
      "Package": "globals",
      "Version": "0.16.3",
      "Source": "Repository",
      "Repository": "CRAN",
      "Requirements": [
        "R",
        "codetools"
      ],
      "Hash": "2580567908cafd4f187c1e5a91e98b7f"
    },
    "glue": {
      "Package": "glue",
      "Version": "1.7.0",
      "Source": "Repository",
      "Repository": "CRAN",
      "Requirements": [
        "R",
        "methods"
      ],
      "Hash": "e0b3a53876554bd45879e596cdb10a52"
    },
    "gridExtra": {
      "Package": "gridExtra",
      "Version": "2.3",
      "Source": "Repository",
      "Repository": "CRAN",
      "Requirements": [
        "grDevices",
        "graphics",
        "grid",
        "gtable",
        "utils"
      ],
      "Hash": "7d7f283939f563670a697165b2cf5560"
    },
    "gtable": {
      "Package": "gtable",
      "Version": "0.3.5",
      "Source": "Repository",
      "Repository": "CRAN",
      "Requirements": [
        "R",
        "cli",
        "glue",
        "grid",
        "lifecycle",
        "rlang"
      ],
      "Hash": "e18861963cbc65a27736e02b3cd3c4a0"
    },
    "here": {
      "Package": "here",
      "Version": "1.0.1",
      "Source": "Repository",
      "Repository": "CRAN",
      "Requirements": [
        "rprojroot"
      ],
      "Hash": "24b224366f9c2e7534d2344d10d59211"
    },
    "highr": {
      "Package": "highr",
      "Version": "0.11",
      "Source": "Repository",
      "Repository": "CRAN",
      "Requirements": [
        "R",
        "xfun"
      ],
      "Hash": "d65ba49117ca223614f71b60d85b8ab7"
    },
    "hms": {
      "Package": "hms",
      "Version": "1.1.3",
      "Source": "Repository",
      "Repository": "CRAN",
      "Requirements": [
        "lifecycle",
        "methods",
        "pkgconfig",
        "rlang",
        "vctrs"
      ],
      "Hash": "b59377caa7ed00fa41808342002138f9"
    },
    "htmlTable": {
      "Package": "htmlTable",
      "Version": "2.4.2",
      "Source": "Repository",
      "Repository": "CRAN",
      "Requirements": [
        "R",
        "checkmate",
        "htmltools",
        "htmlwidgets",
        "knitr",
        "magrittr",
        "methods",
        "rstudioapi",
        "stringr"
      ],
      "Hash": "0164d8cade33fac2190703da7e6e3241"
    },
    "htmltools": {
      "Package": "htmltools",
      "Version": "0.5.8.1",
      "Source": "Repository",
      "Repository": "CRAN",
      "Requirements": [
        "R",
        "base64enc",
        "digest",
        "fastmap",
        "grDevices",
        "rlang",
        "utils"
      ],
      "Hash": "81d371a9cc60640e74e4ab6ac46dcedc"
    },
    "htmlwidgets": {
      "Package": "htmlwidgets",
      "Version": "1.6.4",
      "Source": "Repository",
      "Repository": "CRAN",
      "Requirements": [
        "grDevices",
        "htmltools",
        "jsonlite",
        "knitr",
        "rmarkdown",
        "yaml"
      ],
      "Hash": "04291cc45198225444a397606810ac37"
    },
    "igraph": {
      "Package": "igraph",
      "Version": "2.0.3",
      "Source": "Repository",
      "Repository": "CRAN",
      "Requirements": [
        "Matrix",
        "R",
        "cli",
        "cpp11",
        "grDevices",
        "graphics",
        "lifecycle",
        "magrittr",
        "methods",
        "pkgconfig",
        "rlang",
        "stats",
        "utils",
        "vctrs"
      ],
      "Hash": "c3b7d801d722e26e4cd888e042bf9af5"
    },
    "isoband": {
      "Package": "isoband",
      "Version": "0.2.7",
      "Source": "Repository",
      "Repository": "CRAN",
      "Requirements": [
        "grid",
        "utils"
      ],
      "Hash": "0080607b4a1a7b28979aecef976d8bc2"
    },
    "iterators": {
      "Package": "iterators",
      "Version": "1.0.14",
      "Source": "Repository",
      "Repository": "CRAN",
      "Requirements": [
        "R",
        "utils"
      ],
      "Hash": "8954069286b4b2b0d023d1b288dce978"
    },
    "janitor": {
      "Package": "janitor",
      "Version": "2.2.0",
      "Source": "Repository",
      "Repository": "CRAN",
      "Requirements": [
        "R",
        "dplyr",
        "hms",
        "lifecycle",
        "lubridate",
        "magrittr",
        "purrr",
        "rlang",
        "snakecase",
        "stringi",
        "stringr",
        "tidyr",
        "tidyselect"
      ],
      "Hash": "5baae149f1082f466df9d1442ba7aa65"
    },
    "jquerylib": {
      "Package": "jquerylib",
      "Version": "0.1.4",
      "Source": "Repository",
      "Repository": "CRAN",
      "Requirements": [
        "htmltools"
      ],
      "Hash": "5aab57a3bd297eee1c1d862735972182"
    },
    "jsonlite": {
      "Package": "jsonlite",
      "Version": "1.8.8",
      "Source": "Repository",
      "Repository": "CRAN",
      "Requirements": [
        "methods"
      ],
      "Hash": "e1b9c55281c5adc4dd113652d9e26768"
    },
    "kableExtra": {
      "Package": "kableExtra",
      "Version": "1.4.0",
      "Source": "Repository",
      "Repository": "CRAN",
      "Requirements": [
        "R",
        "digest",
        "grDevices",
        "graphics",
        "htmltools",
        "knitr",
        "magrittr",
        "rmarkdown",
        "rstudioapi",
        "scales",
        "stats",
        "stringr",
        "svglite",
        "tools",
        "viridisLite",
        "xml2"
      ],
      "Hash": "532d16304274c23c8563f94b79351c86"
    },
    "knitr": {
      "Package": "knitr",
      "Version": "1.47",
      "Source": "Repository",
      "Repository": "CRAN",
      "Requirements": [
        "R",
        "evaluate",
        "highr",
        "methods",
        "tools",
        "xfun",
        "yaml"
      ],
      "Hash": "7c99b2d55584b982717fcc0950378612"
    },
    "labeling": {
      "Package": "labeling",
      "Version": "0.4.3",
      "Source": "Repository",
      "Repository": "CRAN",
      "Requirements": [
        "graphics",
        "stats"
      ],
      "Hash": "b64ec208ac5bc1852b285f665d6368b3"
    },
    "lattice": {
      "Package": "lattice",
      "Version": "0.22-5",
      "Source": "Repository",
      "Repository": "CRAN",
      "Requirements": [
        "R",
        "grDevices",
        "graphics",
        "grid",
        "stats",
        "utils"
      ],
      "Hash": "7c5e89f04e72d6611c77451f6331a091"
    },
    "lava": {
      "Package": "lava",
      "Version": "1.8.0",
      "Source": "Repository",
      "Repository": "CRAN",
      "Requirements": [
        "R",
        "SQUAREM",
        "cli",
        "future.apply",
        "grDevices",
        "graphics",
        "methods",
        "numDeriv",
        "progressr",
        "stats",
        "survival",
        "utils"
      ],
      "Hash": "579303ca1e817d94cea694b319803380"
    },
    "lazyeval": {
      "Package": "lazyeval",
      "Version": "0.2.2",
      "Source": "Repository",
      "Repository": "CRAN",
      "Requirements": [
        "R"
      ],
      "Hash": "d908914ae53b04d4c0c0fd72ecc35370"
    },
    "lifecycle": {
      "Package": "lifecycle",
      "Version": "1.0.4",
      "Source": "Repository",
      "Repository": "CRAN",
      "Requirements": [
        "R",
        "cli",
        "glue",
        "rlang"
      ],
      "Hash": "b8552d117e1b808b09a832f589b79035"
    },
    "listenv": {
      "Package": "listenv",
      "Version": "0.9.1",
      "Source": "Repository",
      "Repository": "CRAN",
      "Requirements": [
        "R"
      ],
      "Hash": "e2fca3e12e4db979dccc6e519b10a7ee"
    },
    "lubridate": {
      "Package": "lubridate",
      "Version": "1.9.3",
      "Source": "Repository",
      "Repository": "CRAN",
      "Requirements": [
        "R",
        "generics",
        "methods",
        "timechange"
      ],
      "Hash": "680ad542fbcf801442c83a6ac5a2126c"
    },
    "magrittr": {
      "Package": "magrittr",
      "Version": "2.0.3",
      "Source": "Repository",
      "Repository": "CRAN",
      "Requirements": [
        "R"
      ],
      "Hash": "7ce2733a9826b3aeb1775d56fd305472"
    },
    "memoise": {
      "Package": "memoise",
      "Version": "2.0.1",
      "Source": "Repository",
      "Repository": "CRAN",
      "Requirements": [
        "cachem",
        "rlang"
      ],
      "Hash": "e2817ccf4a065c5d9d7f2cfbe7c1d78c"
    },
    "mets": {
      "Package": "mets",
      "Version": "1.3.4",
      "Source": "Repository",
      "Repository": "CRAN",
      "Requirements": [
        "R",
        "Rcpp",
        "RcppArmadillo",
        "compiler",
        "lava",
        "mvtnorm",
        "numDeriv",
        "splines",
        "survival",
        "timereg"
      ],
      "Hash": "b410d6a7b38f2e06040d5c75ab0d483e"
    },
    "mgcv": {
      "Package": "mgcv",
      "Version": "1.9-0",
      "Source": "Repository",
      "Repository": "CRAN",
      "Requirements": [
        "Matrix",
        "R",
        "graphics",
        "methods",
        "nlme",
        "splines",
        "stats",
        "utils"
      ],
      "Hash": "086028ca0460d0c368028d3bda58f31b"
    },
    "mime": {
      "Package": "mime",
      "Version": "0.12",
      "Source": "Repository",
      "Repository": "CRAN",
      "Requirements": [
        "tools"
      ],
      "Hash": "18e9c28c1d3ca1560ce30658b22ce104"
    },
    "multcomp": {
      "Package": "multcomp",
      "Version": "1.4-25",
      "Source": "Repository",
      "Repository": "CRAN",
      "Requirements": [
        "TH.data",
        "codetools",
        "graphics",
        "mvtnorm",
        "sandwich",
        "stats",
        "survival"
      ],
      "Hash": "2688bf2f8d54c19534ee7d8a876d9fc7"
    },
    "munsell": {
      "Package": "munsell",
      "Version": "0.5.1",
      "Source": "Repository",
      "Repository": "CRAN",
      "Requirements": [
        "colorspace",
        "methods"
      ],
      "Hash": "4fd8900853b746af55b81fda99da7695"
    },
    "mvtnorm": {
      "Package": "mvtnorm",
      "Version": "1.2-5",
      "Source": "Repository",
      "Repository": "CRAN",
      "Requirements": [
        "R",
        "stats"
      ],
      "Hash": "4d1891e59ac7a12b4e7e8a69349125f1"
    },
    "nlme": {
      "Package": "nlme",
      "Version": "3.1-163",
      "Source": "Repository",
      "Repository": "CRAN",
      "Requirements": [
        "R",
        "graphics",
        "lattice",
        "stats",
        "utils"
      ],
      "Hash": "8d1938040a05566f4f7a14af4feadd6b"
    },
    "nnet": {
      "Package": "nnet",
      "Version": "7.3-19",
      "Source": "Repository",
      "Repository": "CRAN",
      "Requirements": [
        "R",
        "stats",
        "utils"
      ],
      "Hash": "2c797b46eea7fb58ede195bc0b1f1138"
    },
    "numDeriv": {
      "Package": "numDeriv",
      "Version": "2016.8-1.1",
      "Source": "Repository",
      "Repository": "CRAN",
      "Requirements": [
        "R"
      ],
      "Hash": "df58958f293b166e4ab885ebcad90e02"
    },
    "pammtools": {
      "Package": "pammtools",
      "Version": "0.5.93",
      "Source": "Repository",
      "Repository": "CRAN",
      "Requirements": [
        "Formula",
        "R",
        "checkmate",
        "dplyr",
        "ggplot2",
        "lazyeval",
        "magrittr",
        "mgcv",
        "mvtnorm",
        "pec",
        "purrr",
        "rlang",
        "survival",
        "tibble",
        "tidyr",
        "vctrs"
      ],
      "Hash": "654d6103a746407d75cd26619ecbe321"
    },
    "parallelly": {
      "Package": "parallelly",
      "Version": "1.37.1",
      "Source": "Repository",
      "Repository": "CRAN",
      "Requirements": [
        "parallel",
        "tools",
        "utils"
      ],
      "Hash": "5410df8d22bd36e616f2a2343dbb328c"
    },
    "pec": {
      "Package": "pec",
      "Version": "2023.04.12",
      "Source": "Repository",
      "Repository": "CRAN",
      "Requirements": [
        "R",
        "foreach",
        "lava",
        "prodlim",
        "riskRegression",
        "rms",
        "survival",
        "timereg"
      ],
      "Hash": "4c8faf404f9d6926b6108c123c2b79b3"
    },
    "pillar": {
      "Package": "pillar",
      "Version": "1.9.0",
      "Source": "Repository",
      "Repository": "CRAN",
      "Requirements": [
        "cli",
        "fansi",
        "glue",
        "lifecycle",
        "rlang",
        "utf8",
        "utils",
        "vctrs"
      ],
      "Hash": "15da5a8412f317beeee6175fbc76f4bb"
    },
    "pkgconfig": {
      "Package": "pkgconfig",
      "Version": "2.0.3",
      "Source": "Repository",
      "Repository": "CRAN",
      "Requirements": [
        "utils"
      ],
      "Hash": "01f28d4278f15c76cddbea05899c5d6f"
    },
    "plotrix": {
      "Package": "plotrix",
      "Version": "3.8-4",
      "Source": "Repository",
      "Repository": "CRAN",
      "Requirements": [
        "R",
        "grDevices",
        "graphics",
        "stats",
        "utils"
      ],
      "Hash": "d47fdfc45aeba360ce9db50643de3fbd"
    },
    "polspline": {
      "Package": "polspline",
      "Version": "1.1.25",
      "Source": "Repository",
      "Repository": "CRAN",
      "Requirements": [
        "graphics",
        "stats"
      ],
      "Hash": "3e521dc3f358821bb25cd0018f0d0bb8"
    },
    "prettyunits": {
      "Package": "prettyunits",
      "Version": "1.2.0",
      "Source": "Repository",
      "Repository": "CRAN",
      "Requirements": [
        "R"
      ],
      "Hash": "6b01fc98b1e86c4f705ce9dcfd2f57c7"
    },
    "prodlim": {
      "Package": "prodlim",
      "Version": "2023.08.28",
      "Source": "Repository",
      "Repository": "CRAN",
      "Requirements": [
        "KernSmooth",
        "R",
        "Rcpp",
        "data.table",
        "diagram",
        "grDevices",
        "graphics",
        "lava",
        "stats",
        "survival"
      ],
      "Hash": "c73e09a2039a0f75ac0a1e5454b39993"
    },
    "progress": {
      "Package": "progress",
      "Version": "1.2.3",
      "Source": "Repository",
      "Repository": "CRAN",
      "Requirements": [
        "R",
        "R6",
        "crayon",
        "hms",
        "prettyunits"
      ],
      "Hash": "f4625e061cb2865f111b47ff163a5ca6"
    },
    "progressr": {
      "Package": "progressr",
      "Version": "0.14.0",
      "Source": "Repository",
      "Repository": "CRAN",
      "Requirements": [
        "R",
        "digest",
        "utils"
      ],
      "Hash": "ac50c4ffa8f6a46580dd4d7813add3c4"
    },
    "purrr": {
      "Package": "purrr",
      "Version": "1.0.2",
      "Source": "Repository",
      "Repository": "CRAN",
      "Requirements": [
        "R",
        "cli",
        "lifecycle",
        "magrittr",
        "rlang",
        "vctrs"
      ],
      "Hash": "1cba04a4e9414bdefc9dcaa99649a8dc"
    },
    "quantreg": {
      "Package": "quantreg",
      "Version": "5.98",
      "Source": "Repository",
      "Repository": "CRAN",
      "Requirements": [
        "MASS",
        "Matrix",
        "MatrixModels",
        "R",
        "SparseM",
        "graphics",
        "methods",
        "stats",
        "survival"
      ],
      "Hash": "017561f17632c065388b7062da030952"
    },
    "randomForestSRC": {
      "Package": "randomForestSRC",
      "Version": "3.2.3",
      "Source": "Repository",
      "Repository": "CRAN",
      "Requirements": [
        "DiagrammeR",
        "R",
        "data.tree",
        "parallel"
      ],
      "Hash": "8d427133fc7f8e54bbc1c96ba203d2c5"
    },
    "ranger": {
      "Package": "ranger",
      "Version": "0.16.0",
      "Source": "Repository",
      "Repository": "CRAN",
      "Requirements": [
        "Matrix",
        "R",
        "Rcpp",
        "RcppEigen"
      ],
      "Hash": "d5ca3a8d00f088042ea3b638534e0f3d"
    },
    "rappdirs": {
      "Package": "rappdirs",
      "Version": "0.3.3",
      "Source": "Repository",
      "Repository": "CRAN",
      "Requirements": [
        "R"
      ],
      "Hash": "5e3c5dc0b071b21fa128676560dbe94d"
    },
    "readr": {
      "Package": "readr",
      "Version": "2.1.5",
      "Source": "Repository",
      "Repository": "CRAN",
      "Requirements": [
        "R",
        "R6",
        "cli",
        "clipr",
        "cpp11",
        "crayon",
        "hms",
        "lifecycle",
        "methods",
        "rlang",
        "tibble",
        "tzdb",
        "utils",
        "vroom"
      ],
      "Hash": "9de96463d2117f6ac49980577939dfb3"
    },
    "readxl": {
      "Package": "readxl",
      "Version": "1.4.3",
      "Source": "Repository",
      "Repository": "CRAN",
      "Requirements": [
        "R",
        "cellranger",
        "cpp11",
        "progress",
        "tibble",
        "utils"
      ],
      "Hash": "8cf9c239b96df1bbb133b74aef77ad0a"
    },
    "rematch": {
      "Package": "rematch",
      "Version": "2.0.0",
      "Source": "Repository",
      "Repository": "CRAN",
      "Hash": "cbff1b666c6fa6d21202f07e2318d4f1"
    },
    "renv": {
      "Package": "renv",
      "Version": "1.0.7",
      "Source": "Repository",
      "Repository": "RSPM",
      "Requirements": [
        "utils"
      ],
      "Hash": "397b7b2a265bc5a7a06852524dabae20"
    },
    "riskRegression": {
      "Package": "riskRegression",
      "Version": "2023.12.21",
      "Source": "Repository",
      "Repository": "CRAN",
      "Requirements": [
        "Publish",
        "R",
        "Rcpp",
        "RcppArmadillo",
        "cmprsk",
        "data.table",
        "doParallel",
        "foreach",
        "ggplot2",
        "graphics",
        "lattice",
        "lava",
        "mets",
        "mvtnorm",
        "parallel",
        "plotrix",
        "prodlim",
        "ranger",
        "rms",
        "stats",
        "survival",
        "timereg"
      ],
      "Hash": "98285aebfa1754a73115621ba7b2bb51"
    },
    "rlang": {
      "Package": "rlang",
      "Version": "1.1.4",
      "Source": "Repository",
      "Repository": "CRAN",
      "Requirements": [
        "R",
        "utils"
      ],
      "Hash": "3eec01f8b1dee337674b2e34ab1f9bc1"
    },
    "rmarkdown": {
      "Package": "rmarkdown",
      "Version": "2.27",
      "Source": "Repository",
      "Repository": "CRAN",
      "Requirements": [
        "R",
        "bslib",
        "evaluate",
        "fontawesome",
        "htmltools",
        "jquerylib",
        "jsonlite",
        "knitr",
        "methods",
        "tinytex",
        "tools",
        "utils",
        "xfun",
        "yaml"
      ],
      "Hash": "27f9502e1cdbfa195f94e03b0f517484"
    },
    "rms": {
      "Package": "rms",
      "Version": "6.8-1",
      "Source": "Repository",
      "Repository": "CRAN",
      "Requirements": [
        "Hmisc",
        "MASS",
        "R",
        "SparseM",
        "cluster",
        "colorspace",
        "digest",
        "ggplot2",
        "grDevices",
        "htmlTable",
        "htmltools",
        "knitr",
        "methods",
        "multcomp",
        "nlme",
        "polspline",
        "quantreg",
        "rpart",
        "survival"
      ],
      "Hash": "d29b37d0c56e1e63d6dde9dc923d9d91"
    },
    "rpart": {
      "Package": "rpart",
      "Version": "4.1.23",
      "Source": "Repository",
      "Repository": "CRAN",
      "Requirements": [
        "R",
        "grDevices",
        "graphics",
        "stats"
      ],
      "Hash": "b3d390424f41d04174cccf84d49676c2"
    },
    "rprojroot": {
      "Package": "rprojroot",
      "Version": "2.0.4",
      "Source": "Repository",
      "Repository": "CRAN",
      "Requirements": [
        "R"
      ],
      "Hash": "4c8415e0ec1e29f3f4f6fc108bef0144"
    },
    "rstudioapi": {
      "Package": "rstudioapi",
      "Version": "0.16.0",
      "Source": "Repository",
      "Repository": "CRAN",
      "Hash": "96710351d642b70e8f02ddeb237c46a7"
    },
    "sandwich": {
      "Package": "sandwich",
      "Version": "3.1-0",
      "Source": "Repository",
      "Repository": "CRAN",
      "Requirements": [
        "R",
        "stats",
        "utils",
        "zoo"
      ],
      "Hash": "1cf6ae532f0179350862fefeb0987c9b"
    },
    "sass": {
      "Package": "sass",
      "Version": "0.4.9",
      "Source": "Repository",
      "Repository": "CRAN",
      "Requirements": [
        "R6",
        "fs",
        "htmltools",
        "rappdirs",
        "rlang"
      ],
      "Hash": "d53dbfddf695303ea4ad66f86e99b95d"
    },
    "scales": {
      "Package": "scales",
      "Version": "1.3.0",
      "Source": "Repository",
      "Repository": "CRAN",
      "Requirements": [
        "R",
        "R6",
        "RColorBrewer",
        "cli",
        "farver",
        "glue",
        "labeling",
        "lifecycle",
        "munsell",
        "rlang",
        "viridisLite"
      ],
      "Hash": "c19df082ba346b0ffa6f833e92de34d1"
    },
    "shape": {
      "Package": "shape",
      "Version": "1.4.6.1",
      "Source": "Repository",
      "Repository": "CRAN",
      "Requirements": [
        "R",
        "grDevices",
        "graphics",
        "stats"
      ],
      "Hash": "5c47e84dc0a3ca761ae1d307889e796d"
    },
    "snakecase": {
      "Package": "snakecase",
      "Version": "0.11.1",
      "Source": "Repository",
      "Repository": "CRAN",
      "Requirements": [
        "R",
        "stringi",
        "stringr"
      ],
      "Hash": "58767e44739b76965332e8a4fe3f91f1"
    },
    "stringi": {
      "Package": "stringi",
      "Version": "1.8.4",
      "Source": "Repository",
      "Repository": "CRAN",
      "Requirements": [
        "R",
        "stats",
        "tools",
        "utils"
      ],
      "Hash": "39e1144fd75428983dc3f63aa53dfa91"
    },
    "stringr": {
      "Package": "stringr",
      "Version": "1.5.1",
      "Source": "Repository",
      "Repository": "CRAN",
      "Requirements": [
        "R",
        "cli",
        "glue",
        "lifecycle",
        "magrittr",
        "rlang",
        "stringi",
        "vctrs"
      ],
      "Hash": "960e2ae9e09656611e0b8214ad543207"
    },
    "survival": {
      "Package": "survival",
      "Version": "3.5-7",
      "Source": "Repository",
      "Repository": "CRAN",
      "Requirements": [
        "Matrix",
        "R",
        "graphics",
        "methods",
        "splines",
        "stats",
        "utils"
      ],
      "Hash": "b8e943d262c3da0b0febd3e04517c197"
    },
    "svglite": {
      "Package": "svglite",
      "Version": "2.1.3",
      "Source": "Repository",
      "Repository": "CRAN",
      "Requirements": [
        "R",
        "cpp11",
        "systemfonts"
      ],
      "Hash": "124a41fdfa23e8691cb744c762f10516"
    },
    "systemfonts": {
      "Package": "systemfonts",
      "Version": "1.1.0",
      "Source": "Repository",
      "Repository": "CRAN",
      "Requirements": [
        "R",
        "cpp11",
        "lifecycle"
      ],
      "Hash": "213b6b8ed5afbf934843e6c3b090d418"
    },
    "tibble": {
      "Package": "tibble",
      "Version": "3.2.1",
      "Source": "Repository",
      "Repository": "CRAN",
      "Requirements": [
        "R",
        "fansi",
        "lifecycle",
        "magrittr",
        "methods",
        "pillar",
        "pkgconfig",
        "rlang",
        "utils",
        "vctrs"
      ],
      "Hash": "a84e2cc86d07289b3b6f5069df7a004c"
    },
    "tidyr": {
      "Package": "tidyr",
      "Version": "1.3.1",
      "Source": "Repository",
      "Repository": "CRAN",
      "Requirements": [
        "R",
        "cli",
        "cpp11",
        "dplyr",
        "glue",
        "lifecycle",
        "magrittr",
        "purrr",
        "rlang",
        "stringr",
        "tibble",
        "tidyselect",
        "utils",
        "vctrs"
      ],
      "Hash": "915fb7ce036c22a6a33b5a8adb712eb1"
    },
    "tidyselect": {
      "Package": "tidyselect",
      "Version": "1.2.1",
      "Source": "Repository",
      "Repository": "CRAN",
      "Requirements": [
        "R",
        "cli",
        "glue",
        "lifecycle",
        "rlang",
        "vctrs",
        "withr"
      ],
      "Hash": "829f27b9c4919c16b593794a6344d6c0"
    },
    "timechange": {
      "Package": "timechange",
      "Version": "0.3.0",
      "Source": "Repository",
      "Repository": "CRAN",
      "Requirements": [
        "R",
        "cpp11"
      ],
      "Hash": "c5f3c201b931cd6474d17d8700ccb1c8"
    },
    "timereg": {
      "Package": "timereg",
      "Version": "2.0.5",
      "Source": "Repository",
      "Repository": "CRAN",
      "Requirements": [
        "R",
        "grDevices",
        "graphics",
        "lava",
        "methods",
        "numDeriv",
        "stats",
        "survival",
        "utils"
      ],
      "Hash": "554d68bf30e775628a81b992e1a4876d"
    },
    "tinytex": {
      "Package": "tinytex",
      "Version": "0.51",
      "Source": "Repository",
      "Repository": "CRAN",
      "Requirements": [
        "xfun"
      ],
      "Hash": "d44e2fcd2e4e076f0aac540208559d1d"
    },
    "tzdb": {
      "Package": "tzdb",
      "Version": "0.4.0",
      "Source": "Repository",
      "Repository": "CRAN",
      "Requirements": [
        "R",
        "cpp11"
      ],
      "Hash": "f561504ec2897f4d46f0c7657e488ae1"
    },
    "utf8": {
      "Package": "utf8",
      "Version": "1.2.4",
      "Source": "Repository",
      "Repository": "CRAN",
      "Requirements": [
        "R"
      ],
      "Hash": "62b65c52671e6665f803ff02954446e9"
    },
    "vctrs": {
      "Package": "vctrs",
      "Version": "0.6.5",
      "Source": "Repository",
      "Repository": "CRAN",
      "Requirements": [
        "R",
        "cli",
        "glue",
        "lifecycle",
        "rlang"
      ],
      "Hash": "c03fa420630029418f7e6da3667aac4a"
    },
    "viridis": {
      "Package": "viridis",
      "Version": "0.6.5",
      "Source": "Repository",
      "Repository": "CRAN",
      "Requirements": [
        "R",
        "ggplot2",
        "gridExtra",
        "viridisLite"
      ],
      "Hash": "acd96d9fa70adeea4a5a1150609b9745"
    },
    "viridisLite": {
      "Package": "viridisLite",
      "Version": "0.4.2",
      "Source": "Repository",
      "Repository": "CRAN",
      "Requirements": [
        "R"
      ],
      "Hash": "c826c7c4241b6fc89ff55aaea3fa7491"
    },
    "visNetwork": {
      "Package": "visNetwork",
      "Version": "2.1.2",
      "Source": "Repository",
      "Repository": "CRAN",
      "Requirements": [
        "R",
        "grDevices",
        "htmltools",
        "htmlwidgets",
        "jsonlite",
        "magrittr",
        "methods",
        "stats",
        "utils"
      ],
      "Hash": "3e48b097e8d9a91ecced2ed4817a678d"
    },
    "vroom": {
      "Package": "vroom",
      "Version": "1.6.5",
      "Source": "Repository",
      "Repository": "CRAN",
      "Requirements": [
        "R",
        "bit64",
        "cli",
        "cpp11",
        "crayon",
        "glue",
        "hms",
        "lifecycle",
        "methods",
        "progress",
        "rlang",
        "stats",
        "tibble",
        "tidyselect",
        "tzdb",
        "vctrs",
        "withr"
      ],
      "Hash": "390f9315bc0025be03012054103d227c"
    },
    "withr": {
      "Package": "withr",
      "Version": "3.0.0",
      "Source": "Repository",
      "Repository": "CRAN",
      "Requirements": [
        "R",
        "grDevices",
        "graphics"
      ],
      "Hash": "d31b6c62c10dcf11ec530ca6b0dd5d35"
    },
    "xfun": {
      "Package": "xfun",
      "Version": "0.44",
      "Source": "Repository",
      "Repository": "CRAN",
      "Requirements": [
        "grDevices",
        "stats",
        "tools"
      ],
      "Hash": "317a0538d32f4a009658bcedb7923f4b"
    },
    "xml2": {
      "Package": "xml2",
      "Version": "1.3.6",
      "Source": "Repository",
      "Repository": "CRAN",
      "Requirements": [
        "R",
        "cli",
        "methods",
        "rlang"
      ],
      "Hash": "1d0336142f4cd25d8d23cd3ba7a8fb61"
    },
    "yaml": {
      "Package": "yaml",
      "Version": "2.3.8",
      "Source": "Repository",
      "Repository": "CRAN",
      "Hash": "29240487a071f535f5e5d5a323b7afbd"
    },
    "zoo": {
      "Package": "zoo",
      "Version": "1.8-12",
      "Source": "Repository",
      "Repository": "CRAN",
      "Requirements": [
        "R",
        "grDevices",
        "graphics",
        "lattice",
        "stats",
        "utils"
      ],
      "Hash": "5c715954112b45499fb1dadc6ee6ee3e"
    }
  }
}
