# Supplementary material for: High‐Dimensional Variable Selection With Competing Events Using Cooperative Penalized Regression
Source: Biom J. 2025 Feb 18;67(1):e70036. doi: 10.1002/bimj.70036 (PMC11865700; doi:10.1002/bimj.70036)
Supplement: Supplementary file 1 — Supporting Information [file BIMJ-67-e70036-s001.zip › cooper_supplement_v3/renv/settings.json]

{
  "bioconductor.version": null,
  "external.libraries": [],
  "ignored.packages": [],
  "package.dependency.fields": [
    "Imports",
    "Depends",
    "LinkingTo"
  ],
  "ppm.enabled": null,
  "ppm.ignored.urls": [],
  "r.version": null,
  "snapshot.type": "implicit",
  "use.cache": true,
  "vcs.ignore.cellar": true,
  "vcs.ignore.library": true,
  "vcs.ignore.local": true,
  "vcs.manage.ignores": true
}
