# Supplementary material for: High‐Dimensional Variable Selection With Competing Events Using Cooperative Penalized Regression
Source: Biom J. 2025 Feb 18;67(1):e70036. doi: 10.1002/bimj.70036 (PMC11865700; doi:10.1002/bimj.70036)
Supplement: Supplementary file 1 — Supporting Information [file BIMJ-67-e70036-s001.zip › cooper_supplement_v3/batchtools.conf.R]

cluster.functions <- makeClusterFunctionsSSH(list(Worker$new("localhost", ncpus = 4, max.load = 10)), fs.latency = 0)
